# Supplementary material for: Chaetocin, a Natural Inhibitor of Transketolase, Suppresses the Non-Oxidative Pentose Phosphate Pathway and Inhibits the Growth of Drug-Resistant Non-Small Cell Lung Cancer
Source: Antioxidants (Basel). 2025 Mar 11;14(3):330. doi: 10.3390/antiox14030330 (PMC11939327; doi:10.3390/antiox14030330)
Supplement: Supplementary file 1 [file antioxidants-14-00330-s001.zip]

Archive with 1 entries (1 files):
- antioxidants-3421033-supplementary.pdf
